# Supplementary material for: Graphical user interface for simultaneous profiling of activity patterns in multiple neuronal subclasses
Source: Data Brief. 2018 Aug 7;20:226–33. doi: 10.1016/j.dib.2018.07.069 (PMC6105762; doi:10.1016/j.dib.2018.07.069)
Supplement: Supplementary file 2 — Supplementary material [file mmc2.zip]

Archive with 1 entries (1 files):
- matchgui Parrish et al Data in Brief.m
