# Supplementary material for: Graphical user interface for simultaneous profiling of activity patterns in multiple neuronal subclasses
Source: Data Brief. 2018 Aug 7;20:226–33. doi: 10.1016/j.dib.2018.07.069 (PMC6105762; doi:10.1016/j.dib.2018.07.069)
Supplement: Supplementary file 2 — Supplementary material [file mmc2.zip › matchgui Parrish et al Data in Brief.m]

function matchgui
    close all
    set(0,'DefaultTextInterpreter','none'); %to avoid underscores leading to subscript
    g_data.fig = figure('MenuBar','none','Name','Control Point Transformation','NumberTitle','off', 'ResizeFcn',@WindowResize,'CloseRequestFcn', @cp_close);
    m = uimenu('Label','&File');
    o = uimenu('Label','&Outputs');
    t_menu = uimenu('Label','&Transform','Tag','transform_menu');
    g_data.data_file = '';
    g_data.loaded_image_index = [0 0];
    g_data.apply_contrast_to_all = [1 1]; %default

    g_data.control_points = zeros(0,6); %Control points is a 6 column matrix - source image index, target image index, then source_x source_y target_x target_y
    g_data.trans = 'Piecewise';

    %New data storage for the images and image lists
    g_data.h_Image = [0 0];
    g_data.current_index = [0 0];
    g_data.im_info = cell(1,2);
    g_data.im = cell(1,2);
    for i = 1:2,
        g_data.im_info{i} = struct([]);
        g_data.im{i} = uint8([]);
        %if we are going to store each image as we go, we will load it into im_info as an array inside a cell?
    end

    g_data.outputs = struct('data', zeros(4,2));%outputs define which image files to process when generating output using the specified control points.
    g_data.outputs_current = 1; %current index
    g_data.t_types = {'Piecewise','Linear Conformal','Local Weighted Mean'};

    for t = g_data.t_types,
        uimenu(t_menu,'Label',t{:},'Callback',@trans);
    end

    uimenu(m,'Label','New...','Callback',@cp_new);
    uimenu(m,'Label','Load...','Callback',@cp_load);

    uimenu(m,'Label','Add Source Image(s)...','Callback',{@cp_addimage,1});
    uimenu(m,'Label','Add Target Image(s)...','Callback',{@cp_addimage,2});
    uimenu(m,'Label','Add Initial Images...','Callback',@cp_wizard);
    uimenu(m,'Label','Edit Control Points...','Callback',@cp_controlpoints);
    uimenu(m,'Label','Save','Callback',{@cp_save,1});
    uimenu(m,'Label','Save As...','Callback',{@cp_save,0});
    uimenu(m,'Label','Quit','Callback','close','Separator','on','Accelerator','Q');

    %Commands for creating output definitions
    uimenu(o,'Label','New...','Callback',@output_new);
    uimenu(o,'Label','Delete current','Callback',@output_delete);
    uimenu(o,'Label','Previous...','Callback',@output_prev);
    uimenu(o,'Label','Next...','Callback',@output_next);
    uimenu(o,'Label','Generate Current Output','Callback',{@output_gen, 1});
    uimenu(o,'Label','Generate All Outputs','Callback',{@output_gen,0});

    create_rgb_buttons;
    create_contrast_sliders;
    uicontrol('Tag','output_display','Style','text','String','','Position',[20,20,400,70]);
    uicontrol('Tag',['cp_btn'],'Style','PushButton','String','O','Position',[20,20,20,20],'CallBack',@cp_controlpoints,'TooltipString','Edit control points');

    output_update;
    update_trans_menu;

    %Finally, set sizes
    WindowResize();%Will set the slider positions

    function update_trans_menu
        menu = findobj('Tag','transform_menu');
        items = get(menu,'Children');
        for i = items',
            l = get(i, 'Label');
            if strcmpi(l, g_data.trans),
                set(i, 'Checked', 'on');
            else
                set(i, 'Checked', 'off');
            end
        end
    end

    function create_rgb_buttons
        channels = {'R','G','B','g'};
        for i = 1:2,
            for c = channels,
                uicontrol('Tag',[num2str(i) '_output_' c{:} '_btn'],'Style','PushButton','String',c{:},'Position',[20,20,20,20],'CallBack',{@output_addimage, i,c{:}},'TooltipString','Assign current image to this colour channel output');
            end
        end
    end

    function create_contrast_sliders
        %min sliders default to 0, max to 255
        %source is 1, target is 2 (first param to callback)
        %min is 1, max is 2 (second param to callback)
        val = [0 255];
        str = {'min', 'max'};
        for iIm = 1:2,
            for iSl = 1:2,
                
                uicontrol('Tag',['slider_contrast_' num2str(iIm) num2str(iSl)],'Style','Slider','Min',0, 'Max',255, 'Position', [20,20,100,20],'CallBack',{@contrast_slider, iIm, iSl}, 'Value', val(iSl),'SliderStep',[1/256 20/256],'TooltipString',[str{iSl} ' contrast adjustment']);
            end
            
            uicontrol('Tag',['contrast_push_' num2str(iIm)], 'Style','togglebutton','String','S','Position',[20,100,20,20],...
                'CallBack',{@ApplyContrastToAll, iIm},'TooltipString','Apply current contrast setting to all images from the same stack','Value',1,'Min',0,'Max',1);
            
        end
    end

    function cp_controlpoints(varargin)
        %We need all the control points that are for this source image and target image
        if find(g_data.current_index == 0), return; end;
        points = g_data.control_points(g_data.control_points(:,1) == g_data.current_index(1) & g_data.control_points(:,2) == g_data.current_index(2) ,:);
        im1 = get_display_image(g_data.im{1}, g_data.im_info{1}{g_data.current_index(1)});
        im2 = get_display_image(g_data.im{2}, g_data.im_info{2}{g_data.current_index(2)});
        im1 =repmat(im1,1,1,3);%make it rgb, so that we can draw the points in blue
        im2 =repmat(im2,1,1,3);%make it rgb, so that we can draw the points in blue
        %draw out of plane control points on the thing as blue circles, so we can see them.
        out_points = g_data.control_points(g_data.control_points(:,1) ~= g_data.current_index(1) | g_data.control_points(:,2) ~= g_data.current_index(2) ,:);
    
        sz = 2;
        for i = 1:size(out_points,1),
            %draw a small square where it is)
            im1(round(out_points(i,4))-sz:round(out_points(i,4))+sz, round(out_points(i,3))-sz:round(out_points(i,3))+sz,3) = 255;
            im1(round(out_points(i,4))-sz:round(out_points(i,4))+sz, round(out_points(i,3))-sz:round(out_points(i,3))+sz,1:2) = 0;
            im2(round(out_points(i,6))-sz:round(out_points(i,6))+sz, round(out_points(i,5))-sz:round(out_points(i,5))+sz,3) = 255;
            im2(round(out_points(i,6))-sz:round(out_points(i,6))+sz, round(out_points(i,5))-sz:round(out_points(i,5))+sz,1:2) = 0;
        end
        
        if isempty(points),
            [source_cp, target_cp] = cpselect(im1, im2, 'Wait',true);
        else
            %Extract the control points for these two images
            %remove and readd the points to the list
            [source_cp, target_cp] = cpselect(im1, im2, points(:,3:4), points(:,5:6), 'Wait',true);
            g_data.control_points(g_data.control_points(:,1) == g_data.current_index(1) & g_data.control_points(:,2) == g_data.current_index(2),:) = [];
        end
        l = size(source_cp,1);
        points = [ repmat(g_data.current_index(1),l,1) repmat(g_data.current_index(2),l,1) source_cp target_cp];
        g_data.control_points =  [g_data.control_points;points];
        %force existing points to be deleted
        delete(findobj('Tag','controlpt'));
        %update the display with the new control points
        showimages;
        %also update the matching list, as it may have changed
        update_matchslider;
    end

    function output_gen(varargin)
        if varargin{3} == 1,
            first = g_data.outputs_current;
            last = first;
        else
            first = 1;
            last = size(g_data.outputs, 2);
        end
      
        temp_filename_stub = 'temp_file_';
        temp_index = 1;
        for i = first:last,
             hProgress = progressbar([], 0.0, 'Generating output');
              files = cell(1,4); %rgb
       
            sz = g_data.im_info{2}{1}.sz; %always use this
            output = g_data.outputs(i);
            %Transform any that need transformed
            for c = 1:4,
                switch output.data(c,1)
                case 2
                    %use the image direct
                    info = g_data.im_info{output.data(c,1)}{output.data(c,2)};
                    if info.index == -1,
                        %use the file
                        files{1,c} = info.filename;
                    else
                        %pass in this
                        files{c} = im2uint8(imread_pathsafe(info.filename, info.index));
                    end
                case 1
                    %transform
                    source_cp = g_data.control_points(:,3:4);
                    target_cp = g_data.control_points(:,5:6);
                    iminf = g_data.im_info{1}{output.data(c,2)};
                  
                    if iminf.index == -1,
                        %write to temp file
                        fn = [temp_filename_stub num2str(temp_index) '.tif'];
                        temp_index =temp_index +1;
                        for i = 1:iminf.no_in_stack,
                            im = imread_pathsafe(iminf.filename, i);
                            hProgress = progressbar(hProgress, 1/numel(iminf.no_in_stack), ['Processing transformation number ' num2str(i)]);
                            im = ind_transform(source_cp, target_cp, im, sz, g_data.trans);
                            
                            if i==1,
                                wm = 'overwrite';
                            else
                                wm = 'append';
                            end
                            
                            imwrite(im,fn,'tif','Compression','none','WriteMode',wm);
                        end
                        files{c} = fn;
                    else
                        im = im2uint8(imread_pathsafe(iminf.filename, iminf.index));
                        files{c} = ind_transform(source_cp, target_cp, im, sz, g_data.trans);
                    end
                end
            end
            
            %Got the files, now put em together using the CreateRGBStack
            if isempty(g_data.data_file),
                msgbox('You must save to a project file first.','Save','modal');
                uiwait;
                x = {0 0 1};
                cp_save(x{:});
            end
%             fname = fileparts(g_data.data_file);
            fname = g_data.data_file;
            output_file = [fname '_output_' num2str(g_data.outputs_current) '.tif'];
            res = CreateRGBStack(output_file, files{1},files{2}, files{3},files{4},[], hProgress);
            %delete the temp files
            for i = 1:(temp_index-1),
                fn = [temp_filename_stub num2str(i) '.tif'];
                delete(fn);
            end
           delete(hProgress);    
        end
     
        if res,
            msgbox('Output complete.');
        end
    end

    function trans(varargin)
        %set the transformation
        g_data.trans = get(varargin{1},'Label');
        update_trans_menu;
    end

    function cp_new(varargin)
        %save, if we have any changes. How do we tell? Well, ask anyway.
        switch questdlg('Do you want to save changes?', 'Save?');
            case 'Yes'
                x = {0 0 1};
                cp_save(x);
            case 'No'
                %abandon this one, just start a new one
                matchgui;
            otherwise
                return;
        end
    end

    function cp_close(varargin)
        %save, if we have any changes. How do we tell? Well, ask anyway.
        switch questdlg('Do you want to save changes?', 'Save?');
        case 'Yes'
            x = {0 0 1};
            cp_save(x{:});
        case 'No'
            %abandon this one, just start a new one
        otherwise
            return;
        end
        delete(varargin{1,1});
    end

    function cp_wizard(varargin)
        x = {0 0 1};
        cp_addimage(x{:});
        x = {0 0 1};
        cp_addimage(x{:});
    end

    function cp_load(varargin)
        f = uigetfile({'*.mat';'*.*'},'Choose a previously saved workfile');
        g_data.data_file = [f];
        
        %The new version of matlab saves figure handles as the actual figure. Need to remove it before saving.
        loadedvar = load(g_data.data_file); %this will overwrite the settings
        if loadedvar.g_data.fig ~= 0,
            try
                delete(g_data.fig);
            catch
            end
        end
        g_data = loadedvar.g_data;

        g_data.loaded_image_index = [0 0];
        g_data.fig = gcf;
        WindowResize();%Will set the slider positions, if not already set
        
        if ~isfield(g_data, 'outputs_current'),
            g_data.outputs = struct('data', zeros(4,2));%outputs define which image files to process when generating output using the specified control points.
            g_data.outputs_current = 1; %current index
        else
            if length(g_data.outputs) > 1,
                s = size(g_data.outputs(1).data,1);
                if s < 4,
                    for i = 1:length(g_data.outputs),
                        g_data.outputs(i).data((s+1):4,1) = 0;
                    end
                end
            end
        end
        
        if ~isfield(g_data, 'apply_contrast_to_all'),
            g_data.apply_contrast_to_all = [1 1]; %default
        end
        
        if ~isfield(g_data, 'trans'),
            g_data.trans = 'Linear Conformal';%outputs define which image files to process when generating output using the specified control points.
        end
        
        clear loadedvar;
        UpdateSlider(1);
        UpdateSlider(2);
        update_matchslider;
        showimages;
        output_update;
        update_trans_menu;
    end

    function cp_addimage(varargin)
        iIm =  varargin{3};
        f = uigetfile({'*.tif';'*.jpg';'*.*'},['Choose image or stack to load']);
        %Note that all images must be of the same dimensions, an error is raised here if they are not.
        filename = [f];
        
        info = imfinfo(filename);
        num_new_images =  numel(info);
        size_of_stack = num_new_images;

        new_size = [info(1).Height info(1).Width];
        
        start_im = 1;
        end_im = num_new_images;
        as_stack = 0;
        if num_new_images > 1,
            switch questdlg('The file selected is a stack. Do you want to import each individual image? Individual images are used to identify landmarks, but if you are just using the stack to create output you may want to import it as a single entity. Choose yes to separate each individual image, choose no to import the stack as a single item','Add images')
            case 'Yes'
                as_stack = 0;
            case 'No'
                as_stack = 1;
                %Load one from the middle to represent it
                start_im = round(num_new_images/2);
                end_im = start_im;
                num_new_images = 1; %just loading in 1
            otherwise
                return;
            end
        end
        
        imi = g_data.im_info{iIm};
        if ~isempty(imi),
            existing_size = imi{1}.sz;
            s1 = existing_size(1);
            s2 = existing_size(2);
            if existing_size(1:2) ~= new_size(1:2),
                msgbox('The image your are trying to load does not match with the dimensions of already loaded images. All must have the same width and height. Check and try again.');
                uiwait;
                return;
            end
            %expand it to take the rest
            num_existing = numel(imi);
            index = num_existing+1;
        else
            %initialise it
            num_existing = 0;
            index = 1;
            s1 = new_size(1);
            s2 = new_size(2);
        end
        
        [path fname ext] = fileparts(filename);
        fullpath = [fname ext];

        %now load them in, and assign
        for i = index:index+num_new_images - 1,
            imi{i}.no_in_stack = size_of_stack;
            imi{i}.filename = fullpath;
            imi{i}.sz = new_size;
            %use the original image contrast info 
            imi{i}.contrast_range = [0 255]; %we always convert to uint8
            imi{i}.bits = 2^info(i - index + 1).BitsPerSample-1;
            
            if as_stack,
                imi{i}.index = -1;
                imi{i}.display_text = ['STACK: ' fname];
            else
                imi{i}.index = [i - index + 1];% the real index
                if num_new_images > 1,
                    imi{i}.display_text = [fname ' section ' num2str(imi{i}.index)];
                else
                    imi{i}.display_text = fname;
                end
            end
        end
        
        g_data.im_info{1,iIm} = imi; %update it now!
        index = index - 1;
        
        if g_data.current_index(iIm) == 0,
            g_data.current_index(iIm) = 1;
        end
            
        UpdateSlider(iIm);
        showimage(iIm,0);
    end

    function showimages
        showimage(1,0);
        showimage(2,0);
    end

    function cp_addsource(varargin)
        addimage('source');
        [f p] = uigetfile({'*.tif';'*.jpg';'*.*'},'Choose an image to be transformed (the source image)');
        g_data.source_file = [p f];
        g_data.source_im = CheckImage(im2uint8(imread_pathsafe(g_data.source_file)));
        cp_show_source;
    end

    function im = CheckImage(im)
        %Should only be mono, if it is RBG just take the top slice
        if size(im,3) > 1,
            msgbox('The image chosen is not grayscale, but it should be! Auto conversion done.');
            uiwait ;
            im = rgb2gray(im);
        end
    end

    function cp_settarget(varargin)
        [f p] = uigetfile({'*.tif';'*.jpg';'*.*'},'Choose a target image');
        g_data.target_file = [p f];
        g_data.target_im = CheckImage(im2uint8(imread_pathsafe(g_data.target_file)));
        cp_show_target;
    end

    function cp_save(varargin)
        if varargin{3} == 0 || isempty(g_data.data_file),
            [f, p] = uiputfile({'*.mat'},'Choose a file to store all this stuff in');
            if f,
                g_data.data_file = [f];
            end
        end
        
        if ~isempty(g_data.data_file),
            %capture the fig and save it as a 0 fig
            fig = g_data.fig;
            g_data.fig = 0;
            save(g_data.data_file, 'g_data');
            g_data.fig = fig;
        else
            msgbox('Cannot save, no filename given!', 'Save', 'modal');
        end
    end

    function cp_show_source
        cp_show_image(1, 'source_im');
    end

    function cp_show_target
        cp_show_image(2, 'target_im');
    end

    function showimage(iIm, force_paint)
        if isempty(g_data.im_info{iIm}),return;end
        index = g_data.current_index(iIm);
        im_info = g_data.im_info{iIm}{index};
        h_ax = subplot(1,2,iIm);
        if index ~= g_data.loaded_image_index(iIm),
            force_paint = 1;
            %load it 
            im_info = g_data.im_info{1,iIm}{index};
            if im_info.index == -1,
                g_data.im{iIm} = im2uint8(imread_pathsafe(im_info.filename, round(im_info.no_in_stack/2)));
            else
                g_data.im{iIm} = im2uint8(imread_pathsafe(im_info.filename, im_info.index));
            end
            g_data.loaded_image_index(iIm) = index;
        end
        if force_paint,
            im = get_display_image(g_data.im{iIm}, im_info);
            g_data.h_Image(iIm) = imshow(im,'Parent', h_ax);
        end

        hold on;
        for point_index = 1:size(g_data.control_points,1),
            is_current = g_data.control_points(point_index,1) == g_data.current_index(1) & g_data.control_points(point_index,2)== g_data.current_index(2);
            if is_current,
                mk = 'r.'; %a red dot.
            else
                mk = 'b.'; %a blue dot
            end
            if iIm == 1,
                x_i = 3;
            else
                x_i = 5;
            end
            plot(g_data.control_points(point_index,x_i), g_data.control_points(point_index,x_i+1), mk,'MarkerSize',30, 'ButtonDownFcn',{@On_Point_Click, point_index},'Tag','controlpt'); %the buttondownfunction will be sent the index of this point, so we can look up exactly what it is
        end
        hold off

        %Label the image
        t =     im_info.display_text;
        text(0,-50,t,'BackgroundColor',[0 0 0],'Color',[1 1 1], 'FontSize',8);
        hold off;
        update_contrast_slider(iIm);        
    end

    function On_Point_Click(varargin)
        point_index = varargin{3}; %The first two arguments are the handle of the point and something else. The third is the index of the point, since that is what we passed in to the function when we drew the point
        %Jump to the image levels where this point is defined.
        g_data.current_index(1) =  g_data.control_points(point_index,1);
        g_data.current_index(2) =  g_data.control_points(point_index,2);
        %Move to this position. These two lines show the image and then update all the sliders to the current positions.
        showimages;
        update_matchslider;
    end

    function im = get_display_image(im, im_info)
        %implements the contrast adjustment
        sf = 255/(im_info.contrast_range(2) - im_info.contrast_range(1));
        im = ( im - im_info.contrast_range(1)) * sf;
    end

    function im = ind_transform(Source_Points, Target_Points, im, size_ref, transform_type)
        try
            switch lower(transform_type)
            case 'linear conformal'
                tform = cp2tform(Source_Points, Target_Points, 'linear conformal');
            case 'piecewise'
                tform = cp2tform(Source_Points, Target_Points, 'piecewise linear');
            case 'local weighted mean'
                tform = cp2tform(Source_Points, Target_Points, 'lwm');   
            otherwise
                msgbox('Error! Transformation requested does not exist!');
                return
            end
        catch ME
            msgbox(['Error in performing the transformation: ' ME.message]);
            %not necessarily wrong - so don't abort.
        end
        try
            %cut off the third dim if it is there, not needed for this
            size_ref = size_ref(1:2);
            bounds = findbounds(tform,[1 1; size(im)]);
            bounds(1,:) = [1 1];
            average_shade = 0;%double(mean(mean(im)));
            im = imtransform(im, tform,'XYScale',[1 1],'FillValues',average_shade,'XData',bounds(:,1)','YData',bounds(:,2)', 'Size', size_ref);
        catch ME
            msgbox(['Error in performing the transformation: ' ME.message]);
            %not necessarily wrong - so don't abort.
        end
    end

    %%%%%%%%%%%%%%%%%%%%%%%%%%%%%%%%%%%%%%%%%%%%%%%%%%%%%%%%%%%%%%%%%%%%%%%%%%%%
    %%%%%%%%%%%%%%%%%%%%%%%%%%%%%%%%%%%%%%%%%%%%%%%%%%%%%%%%%%%%%%%%%%%%%%%%%%%%
    %SLIDER CONTROL FUNCTIONS
    function UpdateEditbox(iIm, val)
        if ~val,
            hSl = findobj('Tag',['image_slider_' num2str(iIm)]);
            if isempty(hSl),
                return;
            end
            val = get(hSl, 'Value');
        end
        hEd = findobj('Tag',['image_box_' num2str(iIm)]);
        if isempty(hEd),
            return;
        end
        set(hEd,'String',num2str(val));
    end

    function SliderCallBack(varargin)
        iIm =  varargin{3};
        
        hSl = findobj('Tag',['image_slider_' num2str(iIm)]);
        if isempty(hSl),
            return;
        end
        
        val = get(hSl, 'Value');
        rounded = round(val);
        if rounded ~= val,
            val = rounded;
            set(hSl, 'Value', val);
        end
        UpdateEditbox(iIm,val);
        
        g_data.current_index(iIm) = val;
        
        showimages;
        update_matchslider;
    end

    function UpdateSlider(iIm)
        %get the size
        imi = g_data.im_info{1,iIm};
        if isempty(imi), return; end
        num_images = numel(imi);
        if num_images > 1,
            value_f = g_data.current_index(iIm);
            slider = findobj('Tag',['image_slider_' num2str(iIm)]);
            if check(slider),
                set(slider,'Max',num_images,'SliderStep',[1/(num_images-1) 5/(num_images-1)], 'Value',value_f);
            else
                slider = uicontrol('Tag',['image_slider_' num2str(iIm)],'Style','Slider','Position',[20 20 20 20],...
                    'CallBack', {@SliderCallBack,iIm}, 'Value',value_f,...
                    'Min',1,'Max',num_images,'SliderStep',[1/(num_images-1) 5/(num_images-1)],'TooltipString','Image selector');
                editbox = uicontrol('Tag',['image_box_' num2str(iIm)], 'Style','text','Position',[20 20 20  20],...
                    'CallBack', {@EditCallback,iIm},'TooltipString','Image currently on show');
                WindowResize; %Force it to redraw the new controls in the right position
            end
            %update the existing one
            UpdateEditbox(iIm,0);%Don't know the value, so get it
        end
        WindowResize; %Force it to redraw the new controls in the right position
    end

    function WindowResize(varargin)
        if ~exist('g_data','var'),
            return; 
        end
        slider_width = 100;
        slider_width_small = 50;
        size = get(g_data.fig, 'Position');
        width = size(3);
        height = size(4);
        slider_pos(1,:) = [width / 4 - slider_width/2 20 slider_width 20];
        slider_pos(2,:) = [width / 4 *3 - slider_width/2 20 slider_width 20];
        match_slider_pos = [width / 2 - slider_width_small/2 20 slider_width_small 20];
        for iIm = 1:2,
            hSl = findobj('Tag',['image_slider_' num2str(iIm)]);
            pos = slider_pos(iIm,:);
        if check(hSl),
                set(hSl, 'Position', pos);
            end
            hSl = findobj('Tag',['image_box_' num2str(iIm)]);
        if check(hSl),
                pos1 = [pos(1)+pos(3) pos(2) 30 20];
                set(hSl, 'Position', pos1);
            end
        end
        
        hSl = findobj('Tag','match_slider');
        if check(hSl),
            set(hSl, 'Position', match_slider_pos);
        end
        
        hSl = findobj('Tag','cp_btn');
        if check(hSl),
            set(hSl, 'Position', [(width/2 - 10) (height/2 - 10) 20 20]);
        end
        
        channels = {'R','G','B','g'};
        btn_width = 20;
        offset = [width/4 - 1.5 * btn_width width*3/4 - 1.5 * btn_width];
        for i = 1:2,
            x = offset(i);
            for c = channels,
                h =findobj('Tag',[num2str(i) '_output_' c{:} '_btn']);
                if check(h),
                    set(h,'Position', [x, 45, btn_width, 20]);
                end
                x = x + btn_width;
            end
        end
        
        %Move the display for the output
        hdis = findobj('Tag','output_display');
        if check(hdis),
            while numel(hdis) > 1,
                delete(hdis(end));
                hdis(end) = [];
            end
            pos = get(hdis, 'Position');
            w = pos(3);
            h = pos(4);
            set(hdis,'Position', [(width-w) (height-h) w h]);
        end
        %Contrast sliders
        width_multiplier = [1 3];
        sl_width = 100;
        for iIm = 1:2,
            pos = [(width*width_multiplier(iIm)/4-sl_width) 65 sl_width 20];
            for iSl = 1:2,
                hSl = findobj('Tag',['slider_contrast_' num2str(iIm) num2str(iSl)]);
                if check(hSl),
                    set(hSl, 'Position', pos);
                    pos(1) = pos(1) + sl_width;
                end
            end
            %move the button
            hSl = findobj('Tag',['contrast_push_' num2str(iIm)]);
            if check(hSl),
                pos = [pos(1) pos(2) 20 20];
                set(hSl, 'Position', pos);
            end
        end
    end

    function [no_matches, current_index] = GetMatchInfo()
        %helper function to get the current match index and the number of unique matches
        matches = unique(g_data.control_points(:,1:2),'rows');
        no_matches = size(matches,1);
        current_index  = find(all(repmat(g_data.current_index,no_matches,1)==matches,2));
        if isempty(current_index),
            current_index = 0;
        end
    end

    function MatchSliderCallBack(varargin)
        hSl = findobj('Tag','match_slider');
        if isempty(hSl), return; end
        
        %find the indices of images we should be showing, and jump to them.
        matches = unique(g_data.control_points(:,1:2),'rows');
        m_i = get(hSl,'Value');
        if ~m_i,
            %just ignore this! we don't ACTUALLY want to select a non existent match.
            return;
        end
        
        match = matches(m_i,:);
        g_data.current_index = match;
        UpdateSlider(1);
        UpdateSlider(2);
        showimages;
    end

    function update_matchslider()
        %draw nothing if we have no images
        imi = g_data.im_info{1};
        if isempty(imi),
            return;
        end
        
        [no_matches, m_i] = GetMatchInfo;
        hSl = findobj('Tag','match_slider');
        %find the index of the current match
        if isempty(hSl),
            %create the slider
            if no_matches > 0,
                hSl = uicontrol('Tag','match_slider','Style','Slider','Position',[20 20 20 20],...
                    'CallBack', @MatchSliderCallBack, 'Value',m_i,...
                    'Min',0,'Max',no_matches,'SliderStep',[1/(no_matches) 5/(no_matches)],'TooltipString','Scroll through the pairs of source/target images that have control points defined on them (red dots)');
                WindowResize(); %draw it in the right place
            end
        else
            %update the slider
            set(hSl,'Max',no_matches,'SliderStep',[1/(no_matches) 5/(no_matches)], 'Value', m_i);
        end
    end

    function output_addimage(varargin)
        %OUTPUT is a 4 x 2 matrix, for RGB and grey, col 1 is 1 for source and 2 for
        %target, col 2 is the index of the image.
        iIm = varargin{3};
        image_i =g_data.current_index(iIm);
        if ~image_i, return; end;
        switch varargin{4}
        case 'R'
            j = 1;
        case 'G'
            j = 2;
        case 'B'
            j = 3;
        case 'g'
            j = 4;
        end
        
        g_data.outputs(g_data.outputs_current).data(j,1) = iIm;
        g_data.outputs(g_data.outputs_current).data(j,2) = image_i;
        output_update;
    end

    function output_new(varargin)
        %Create a new output data entry
        i = size(g_data.outputs,2) + 1;
        g_data.outputs(i).data = zeros(4,2); % just add a new value
        g_data.outputs_current = i;
        output_update;
    end

    function output_update()
        %update the outputs on the screen
        %create the string
        s = {['Output no. ' num2str(g_data.outputs_current)],'','',''};
        op = g_data.outputs(g_data.outputs_current);
        chan_name = {'Red:','Green:','Blue:','Grey:'};
        for i = 1:numel(chan_name),
            if ~op.data(i,1),
                s{i+1} = [chan_name{i} 'empty'];
            else
                switch op.data(i,1)
                    case 1
                        str = 'src ';
                    case 2
                        str = 'tgt ';
                end
                imi = g_data.im_info{op.data(i,1)};
                imdata = imi{op.data(i,2)};
                s{i+1} = [chan_name{i} ' ' str imdata.display_text];
            end
            
        end
        set(findobj('Tag','output_display'),'String',s);
    end

    function output_delete(varargin)
        %remove the current outputs
        g_data.outputs(g_data.outputs_current) = [];
        l = size(g_data.outputs);
        if l < g_data.outputs_current,
            %need to move back
            if ~l,
                output_new; %create a blank one
                return
            end
        end
        output_update;
    end

    function output_prev(varargin)
        if g_data.outputs_current > 1,
            g_data.outputs_current = g_data.outputs_current - 1;
            output_update;
        end
    end

    function output_next(varargin)
        if g_data.outputs_current < size(g_data.outputs,2),
            g_data.outputs_current = g_data.outputs_current + 1;
            output_update;
        end
    end

    function update_contrast_slider(iIm)
        im_info = g_data.im_info{iIm}{g_data.current_index(iIm)};
        for iSl = 1:2,
            hSl = findobj('Tag',['slider_contrast_' num2str(iIm) num2str(iSl)]);
            set(hSl, 'Max', 255, 'Value', im_info.contrast_range(iSl));
        end
    end

    function contrast_slider(varargin)
        iIm = varargin{3};
        iSl = varargin{4};
        
        if g_data.current_index(iIm) == 0, return; end
        val = get(varargin{1},'Value');
        
        if iSl == 2,
            %Check it isn't lower than the other, if so, make it equal to.
            hSl = findobj('Tag',['slider_contrast_' num2str(iIm) num2str(1)]);
            v1 = get(hSl, 'Value');
            if v1 > val,
                val = v1;
                set(varargin{1},'Value',val);
            end
        else
            hSl = findobj('Tag',['slider_contrast_' num2str(iIm) num2str(2)]);
            v2 = get(hSl, 'Value');
            if v2 < val,
                val = v2;
                set(varargin{1},'Value',val);
            end
        end

        my_index = g_data.current_index(iIm);
        g_data.im_info{iIm}{my_index}.contrast_range(iSl) = val;
        showimage(iIm,1);
        
        if g_data.apply_contrast_to_all(iIm),
            ApplyToAll(iIm);
        end
    end

    function ApplyToAll(iIm)
        imi = g_data.im_info{iIm};
        if isempty(imi), return; end
        my_index = g_data.current_index(iIm);
        im_info = imi{my_index};  
        no_in_stack = im_info.no_in_stack;
        if  no_in_stack > 1,
            for i = [(my_index - (im_info.index- 1)):(my_index - 1) (my_index+1):my_index + (no_in_stack - im_info.index)],
                g_data.im_info{iIm}{i}.contrast_range = im_info.contrast_range;
            end
        end
    end

    function ApplyContrastToAll(varargin)
        iIm = varargin{3};
        g_data.apply_contrast_to_all(iIm) = get(varargin{1},'Value');
        if g_data.apply_contrast_to_all(iIm)
            ApplyToAll(iIm);
        end
    end

    function val = check(var)
       %Old matlab returned a 0 for a bad handle, now we get an empty thing.
       if isempty(var) || (isinteger(var) && var ==0),
           val = 0;
       else
           val = 1;
       end
    end 

    function im = imread_pathsafe(varargin)
        im = [];
        try
           if nargin==1
                im= imread(varargin{1,1});
            elseif nargin==2
                im=imread(varargin{1,1},varargin{1,2});
            elseif nargin==3
                im=imread(varargin{1,1},varargin{1,2},varargin{1,3});
            else
                im=imread(varargin{1,1},varargin{1,2},varargin{1,3}, varargin{1,4});
            end
        catch ME
            %Failed to read, almost certainly a bad path
            if strcmp(ME.identifier,'MATLAB:imagesci:imread:fileDoesNotExist'),
                filename = varargin{1,1};
                [pathstr,name,ext] = fileparts(filename) ;
                msg = {['The path of the image file ' name ext ' is ' pathstr ' but the file cannot be found here.'];'';'This can happen if you swap onto another computer, or move the files.';'';'Please confirm the old path (so, if you have images in subfolders, remove the name of the subfolders so that all subfolders will be fixed at the same time), and then you will be asked to identify the new location of the files'};
                uiwait(msgbox(msg, 'modal'));
                pathroot = inputdlg('Here is the old path. Remove any subfolders at the end, if you want to.','Fixing missing images',1,{pathstr});
                %remove trailing \
                pathroot = pathroot{:};
                if pathroot(end) ~= '\',
                    pathroot(end+1) = '\';
                end
                newpath = [uigetdir() '\'];
                x = 1;
                for i = 1:2,
                    for j = 1:size(g_data.im_info{i},2),
                      g_data.im_info{i}{1,j}.filename=  strrep(g_data.im_info{i}{1,j}.filename,pathroot,newpath)
                    end
                end
                switch questdlg('The paths have been updated, this will try and read the images again. If it fails, you will go round in a loop and it may get stuck if the files are actually missing. Click yes to continue, or no to abort','Continue','Yes','No')
                case 'No'
                    return;
                case 'Yes'
                    varargin{1,1} = strrep(varargin{1,1},pathroot,newpath)
                    if nargin==1
                        im= imread_pathsafe(varargin{1,1});
                    elseif nargin==2
                        im=imread_pathsafe(varargin{1,1},varargin{1,2});
                    elseif nargin==3
                        im=imread_pathsafe(varargin{1,1},varargin{1,2},varargin{1,3});
                    else
                        im=imread_pathsafe(varargin{1,1},varargin{1,2},varargin{1,3}, varargin{1,4});
                    end
                end
            else
               msgbox({'On trying to read the image file the following error was encountered';''; ME.message;'';'See if you can work out what is wrong, and then try and fix it...'});
            end
        end
    end


    function res = CreateRGBStack(output_file, imfile_red, imfile_green, imfile_blue, imfile_grey, slices_to_use, hProgress)
    %This function will merge the supplied tif stacks into a single multicolour
    %tiff stack.
    %If any of the files are single frame, it will replicate this across all
    %the frames of the output. This is useful when you have a single frame
    %image from live processing but want to compare it to different levels of
    %the post-fix imaging z-stack.
    res = 0;
    nStack = 0;
    if ~isempty(imfile_red)
        nStack = nStack + 1;
        imfile{nStack} = imfile_red;
    end
    if ~isempty(imfile_green)
        nStack = nStack + 1;
        imfile{nStack} = imfile_green;
    end
    if ~isempty(imfile_blue)
        nStack = nStack + 1;
        imfile{nStack} = imfile_blue;
    end
    if ~isempty(imfile_grey)
        nStack = nStack + 1;
        imfile{nStack} = imfile_grey;
    end

    if nStack == 0,
       msgbox('No image frames for the output have been selected. Assign at least one channel for the output before trying to do the output. Use the R G B g buttons below the images.')  
        return;
    end
    im = cell(1,nStack);
    maxFrames = 1;
    info = cell(1,nStack);
    num_images = zeros(nStack, 1);
    %if we have been passed an image rather than a file just use it.
    for i = 1:nStack,
        if isnumeric(imfile{i}),
             num_images(i) = size(imfile{i},3);
            info{i} = 0;
        else    
            info{i} = imfinfo(imfile{i});
            num_images(i) =  numel(info{i});
        end
        maxFrames = max(maxFrames, num_images(i));
    end

    if ~isempty(slices_to_use),
        k_range = slices_to_use;
    else
        k_range = 1:maxFrames;
    end

    for k = k_range,
        if check(hProgress),
            hProgress = progressbar(hProgress, 1/numel(k_range), ['Processing frame number ' num2str(k)]);
        else
            fprintf(1, 'Processing frame number %d',k);
        end
            for i = 1:nStack,

                %if we are passed the last image for this file, just use the
                %one in memory
                if k <= num_images(i),
                    if isnumeric(imfile{i}),
                        im{i} = imfile{i}(:,:,k);
                    else
                        %Whatever the input, convert to 8 bit.
                        im{i} = im2uint8(imread_pathsafe(imfile{i}, k));
                    end
                end

                %If we have skipped the first frames and have nothing for one
                %of our subsets, just use the first image
                if isempty(im{i}),
                    if isnumeric(imfile{i}),
                        im{i} = imfile{i}(:,:,1);
                    else
                       im{i} = im2uint8(imread_pathsafe(imfile{i}, 1, 'Info', info{i}));
                    end
                end
            end

            %normally we do RGB, i.e. 3 sheets. but can only have 1 or 4.
            dim3 = 3;
            switch nStack 
                case 1
                    dim3 = 1;
                case 4
                    dim3 = 4;
                otherwise
                    dim3 = 3;
            end

            imgRes = zeros(size(im{1},1),size(im{1},2),dim3,'uint8'); 
            for i = 1:nStack,
                imgRes(:,:,i) = im{i};
            end    

            if k==1,
                wm = 'overwrite';
            else
                wm = 'append';
            end

            fprintf(1,'Writing frame %d\n',k);
            imwrite(imgRes,output_file,'tif','Compression','none','WriteMode',wm);
            res = 1;
        end
    end

    function handle = progressbar( handle,increment,string,titlestr )
    %
    % progressbar - shows a progress bar dialog based on the function "waitbar"
    %
    % Format: handle = progressbar( handle,increment [,string,titlestr] )
    %
    % Input:    handle      - handle to current progress bar, [] for a new one
    %           increment   - a fraction (0..1) to increment by.
    %                         (-1) signals the function to remove the handle from
    %                         the persistant list and close the progressbar
    %           string      - a string to be replaced in the progress bar (optional)
    %           titlestr    - a title for the dialog box (optional)
    %
    % Output:   handle      - a graphic handle of the dialog box
    %
    %
    % NOTE:     this function uses a persistant list of handles and thier values.
    %           therefore,  to delete a progressbar, please call the function with: 
    %               progressbar( handle,-1 );
    %
    %           an "abort" button is formed inside the progressbar, if the calling process
    %           uses the persistent function "gui_active". when the "abort" button is pressed,
    %           the Callback function "gui_active" changes it's value to zero, which enables 
    %           the application to interactively stop execution
    %
    % Example:  gui_active(1);      % will add an abort button
    %           h           = progressbar( [],0,'my test' );
    %           max_count   = 1e+3;
    %           for idx = 1:max_count
    %               fprintf( '%d\n',idx )';
    %               h = progressbar( h,1/max_count );
    %               if ~gui_active
    %                   break;
    %               end
    %           end
    %           progressbar( h,-1 );
    %


    persistent handle_list counter_list last_handle last_idx;

    % initialize
    % =============
    call_flag = min( nargin,4 );

    % analyze input and decide what to do
    % ====================================
    if isempty( handle )            % create a new dialog
        counter_list(end+1) = 0;
        last_idx            = length( counter_list );
        switch call_flag
        case 2, last_handle = waitbar( increment,'Please Wait...' );
        case 3, last_handle = waitbar( increment,string );
        case 4, last_handle = waitbar( increment,string,'Name',titlestr );
        end        
        handle_list(end+1)  = last_handle;
        handle              = last_handle;
        check_position( handle_list );      % so that the figures don't hide each other
        if (gui_active)
            add_button( last_handle );      % add the abort button if the state of the gui_active is set
        end

    elseif ( increment == -1 )      % delete correct handle from the list
        last_handle             = handle;
        last_idx                = find( handle_list == handle );
        handle_list( last_idx ) = [];
        counter_list( last_idx )= [];
        if ishandle( last_handle )      % close the figure, if it's open
            close( last_handle );       % since user can close it by him self
        end
        last_handle             = [];

    elseif (handle == last_handle)  % update last dialog
        counter_list(last_idx)  = counter_list(last_idx) + increment;
        if ishandle( handle )       % nobody killed my figure
            switch call_flag
            case 2, waitbar( counter_list(last_idx),handle );
            case 3, waitbar( counter_list(last_idx),handle,string );
            case 4, waitbar( counter_list(last_idx),handle,string,'Name',titlestr );
            end
        else                        % somebody killed my figure -> so I create it again
            switch call_flag
            case 2, handle = waitbar( counter_list(last_idx),'Please Wait...' );
            case 3, handle = waitbar( counter_list(last_idx),string );
            case 4, handle = waitbar( counter_list(last_idx),string,'Name',titlestr );
            end
            handle_list(last_idx)   = handle;
            last_handle             = handle;
            check_position( handle_list );      % so that the figures don't hide each other
            if (gui_active)
                add_button( last_handle );      % add the abort button if the state of the gui_active is set
            end
        end    
    else                            % find the handle inside the list
        last_handle = handle;
        last_idx    = find( handle_list == handle );
        if ~isempty( last_idx )
            counter_list(last_idx)  = counter_list(last_idx) + increment;
            switch call_flag
            case 2, waitbar( counter_list(last_idx),last_handle );
            case 3, waitbar( counter_list(last_idx),last_handle,string );
            case 4, waitbar( counter_list(last_idx),last_handle,string,'Name',titlestr );
            end        
        end
    end

    % update display after all
    % ==========================
    drawnow;

    % =======================================================================================
    %                               Inner Function Implementation
    % =======================================================================================

    function add_button( fig_handle )
    %
    % adds the abort button to the waitbar
    %

    % collect handles and set control units to pixels
    axes_handle     = get( fig_handle,'currentaxes' );
    last_fig_units  = get( fig_handle,'units' );
    last_axes_units = get( axes_handle,'units' );
    set( fig_handle,'units','pixels' );
    set( axes_handle,'units','pixels' );

    % read controls position
    fig_position    = get( fig_handle,'position' );
    axes_position   = get( axes_handle,'position' );
    fig_width       = fig_position(3);
    fig_height      = fig_position(4);
    axes_xcoord     = axes_position(1);
    axes_ycoord     = axes_position(2);
    axes_width      = axes_position(3);
    axes_height     = axes_position(4);

    % load the button icon and create the button
    load( 'gauge_abort_icon' );
    button_width    = ButtonSize16x16(1)+2;
    button_height   = ButtonSize16x16(2)+2;
    button_margin   = 10;
    button_xcoord   = (fig_width + axes_width + axes_xcoord - button_width)/2 - button_margin;
    button_ycoord   = (axes_height - button_height)/2 + axes_ycoord;
    button_handle   = uicontrol( 'Parent',fig_handle,'units','pixels',...
        'Position',[ button_xcoord,button_ycoord,button_width,button_height ],...
        'Callback','gui_active(0);progressbar(get(gcbo,''parent''),-1);close(get(gcbo,''parent''));',...
        'CData',Icon16x16 );

    % resize axis to accommodate the button, and restore axes and figure units back to previous
    axes_position(3) = axes_width - button_width - button_margin;
    set( axes_handle,'position',axes_position );
    set( fig_handle,'units',last_fig_units );
    set( axes_handle,'units',last_axes_units );
    end

    % ---------------------------------------------------------------------------------------

    function check_position( handle_list )
    %
    % makes sure that the progressbar does not hide it's nested progressbars
    %
    %ignore this!
    return;
    % process only if there is more than one progress bar on the screen
    if (length(handle_list)>1)
        y_increment = 70;                   % pixels
        x_increment = 30;                   % pixels

        % change units to pixels
        screen_units    = get( 0,'units' );
        last_fig_units  = get( handle_list(end-1),'units' );
        cur_fig_units   = get( handle_list(end),'units' );
        set( 0,'units','pixels' );
        set( handle_list(end-1),'units','pixels' );
        set( handle_list(end),'units','pixels' );

        % get positions, and calc new position for progress bar
        screen_size     = get( 0,'screensize' );
        last_position   = get( handle_list(end-1),'position' );
        cur_position    = get( handle_list(end),'position' );
        cur_position(1) = last_position(1) + x_increment;
        cur_position(2) = last_position(2) - y_increment;

        % check that we don't go outside the screen
        if (cur_position(1)+cur_position(3)>screen_size(3))
            cur_position(1) = x_increment;
        end
        if (cur_position(2)<screen_size(1))
            cur_position(2) = screen_size(4) - y_increment - cur_position(4);
        end       

        % store new position and restore units
        set( handle_list(end),'position',cur_position );
        set( 0,'units',screen_units );
        set( handle_list(end-1),'units',last_fig_units );
        set( handle_list(end),'units',cur_fig_units );
    end
    end
    
    
            function ret = gui_active(optional_input)
        %
        % gui_active - used to implement an abort function in a GUI
        %
        % initially : gui_active(1)
        %
        % in the aplication, occaisionally 
        %  EITHER  1) if (~gui_active) then ... do abort action
        %  OR      2) polling gui_active(-1) will cause an error with the value 'abort_requested'
        %             that can be caught with a "try-catch" block
        %
        % to initiate the abort (for both cases) call:  gui_active(0)
        %

        % the call to drawnow enable other controls to "patch-in" before the
        % rest of this code execute and possibly change the "is_active" state

        persistent    is_active;

        if (nargin > 0)
            if (optional_input == -1) 
                drawnow;
                if (~is_active)
                    error('abort_requested');
                end
            else
                prev_is_active  = is_active;
                is_active       = optional_input;
                if ((prev_is_active > 0) & (is_active == 0))
                    disp('operation aborted');
                end
            end
        else
            drawnow;
        end

        ret = is_active;
            end
            
    end


    
    
end
